# Supplementary material for: The patient satisfaction in primary care consultation—Questionnaire (PiC): An instrument to assess the impact of patient-centred communication on patient satisfaction
Source: PLoS One. 2021 Jul 16;16(7):e0254644. doi: 10.1371/journal.pone.0254644 (PMC8284638; doi:10.1371/journal.pone.0254644)
Supplement: S4 File — (SPS) [file pone.0254644.s004.sps]

* Encoding: UTF-8.

*additive patient satisfaction index:

Do Repeat x=talk_is TO exp_is.
Recode x (1=4) (2=3) (3=2) (2=1) (0=0).
End Repeat Print.
Execute.

Do Repeat x=talk_should TO exp_should.
Recode x (1=4) (2=3) (3=2) (4=1) (0=0).
End Repeat Print.
Execute.

Count lazy=talk_is TO exp_is (MISSING).
Compute max_score_is=44-lazy*4.
Execute.

Recode talk_is (1=1) (2=2) (3=3) (4=4) (0=0) (Missing=0) into temp1.
Recode ser_is (1=1) (2=2) (3=3) (4=4) (0=0) (Missing=0) into temp2.
Recode op_is (1=1) (2=2) (3=3) (4=4) (0=0) (Missing=0) into temp3.
Recode want_is (1=1) (2=2) (3=3) (4=4) (0=0) (Missing=0) into temp4.
Recode underst_is (1=1) (2=2) (3=3) (4=4) (0=0) (Missing=0) into temp5.
Recode comp_is (1=1) (2=2) (3=3) (4=4) (0=0) (Missing=0) into temp6.
Recode disc_is (1=1) (2=2) (3=3) (4=4) (0=0) (Missing=0) into temp7.
Recode sat_is (1=1) (2=2) (3=3) (4=4) (0=0) (Missing=0) into temp8.
Recode idea_is (1=1) (2=2) (3=3) (4=4) (0=0) (Missing=0) into temp9.
Recode fear_is (1=1) (2=2) (3=3) (4=4) (0=0) (Missing=0) into temp10.
Recode exp_is (1=1) (2=2) (3=3) (4=4) (0=0) (Missing=0) into temp11.
Execute.

Compute satisfaction_is=sum(temp1 TO temp11).
Execute.

Delete Variables temp1 TO temp11.

Compute satisfaction_is_ind = (satisfaction_is/max_score_is)*10.
Execute.

Count lazy1=talk_should TO exp_should (MISSING).
Compute max_score_should=40-lazy1*4.
Execute.

Recode talk_should (1=1) (2=2) (3=3) (4=4) (0=0) (Missing=0) into temp1.
Recode equiv_should (1=1) (2=2) (3=3) (4=4) (0=0) (Missing=0) into temp2.
Recode op_should (1=1) (2=2) (3=3) (4=4) (0=0) (Missing=0) into temp3.
Recode underst_should (1=1) (2=2) (3=3) (4=4) (0=0) (Missing=0) into temp4.
Recode comp_should (1=1) (2=2) (3=3) (4=4) (0=0) (Missing=0) into temp5.
Recode disc_should (1=1) (2=2) (3=3) (4=4) (0=0) (Missing=0) into temp6.
Recode trust_should (1=1) (2=2) (3=3) (4=4) (0=0) (Missing=0) into temp7.
Recode idea_should (1=1) (2=2) (3=3) (4=4) (0=0) (Missing=0) into temp8.
Recode fear_should (1=1) (2=2) (3=3) (4=4) (0=0) (Missing=0) into temp9.
Recode exp_should (1=1) (2=2) (3=3) (4=4) (0=0) (Missing=0) into temp10.
Execute.

Compute satisfaction_should=sum(temp1 TO temp10).
Execute.

Delete Variables temp1 TO temp10.

Compute satisfaction_should_ind = (satisfaction_should/max_score_should)*10.
Execute.

Frequencies max_score_is max_score_should
/statistics=all
/Histogram.
