# Supplementary material for: The patient satisfaction in primary care consultation—Questionnaire (PiC): An instrument to assess the impact of patient-centred communication on patient satisfaction
Source: PLoS One. 2021 Jul 16;16(7):e0254644. doi: 10.1371/journal.pone.0254644 (PMC8284638; doi:10.1371/journal.pone.0254644)
Supplement: S5 File — (SPS) [file pone.0254644.s005.sps]

* Encoding: UTF-8.

*creation of the dummy: overall_difference_satisfaction

Variable Labels talk_diff "item pair answered differently".
Variable Labels op_diff "item pair answered differently".
Variable Labels underst_diff "item pair answered differently".
Variable Labels comp_diff "item pair answered differently".
Variable Labels disc_diff "item pair answered differently".
Variable Labels idea_diff "item pair answered differently".
Variable Labels exp_diff "item pair answered differently".


Compute talk_diff1=-9.
Compute op_diff1=-9.
Compute underst_diff1=-9.
Compute comp_diff1=-9.
Compute disc_diff1=-9.
Compute idea_diff1=-9.
Compute exp_diff1=-9.
Missing Values speak_diff1 TO exp_diff1 (-9).
 EXECUTE.

If (speak_is~=missing(speak_is) AND speak_should~=missing(speak_should)) speak_diff1=speak_is-speak_should.
If (opp_is~=missing(opp_is) AND opp_should~=missing(opp_should)) opp_diff1=opp_is-opp_should.
If (underst_is~=missing(underst_is) AND underst_should~=missing(underst_should)) underst_diff1=underst_is-underst_should.
If (comp_is~=missing(comp_is) AND comp_should~=missing(comp_should)) comp_diff1=comp_is-comp_should.
If (disc_is~=missing(disc_is) AND disc_should~=missing(disc_should)) disc_diff1=disc_is-disc_should.
If (idea_is~=missing(idea_is) AND idea_should~=missing(idea_should)) idea_diff1=idea_is-idea_should.
If (exp_is~=missing(exp_is) AND exp_should~=missing(exp_should)) exp_diff1=exp_is-exp_should.

Value Labels speak_diff1 TO exp_diff1 -3 "very dissatisfied" -2 "dissatisfied" -1 "rather dissatisfied " 0 "neutral area" 1 "expectation rather exceeded " 2 "exceeded expectation" 3 "far exceeded expectations".
 Frequencies speak_diff1 TO exp_diff1
 /Barchart.
 
Compute overall_difference_satisfaction=sum(speak_diff1 TO exp_diff1). 
 
Sort Cases by treatment. 
 Split File by treatment. 
 
 Frequencies overall_difference_satisfaction
         /HISTOGRAM.
